# Supplementary material for: Design, Synthesis, In Silico and POM Studies for the Identification of the Pharmacophore Sites of Benzylidene Derivatives
Source: Molecules. 2023 Mar 13;28(6):2613. doi: 10.3390/molecules28062613 (PMC10053039; doi:10.3390/molecules28062613)
Supplement: Supplementary file 1 [file molecules-28-02613-s001.zip]

Archive with 1 entries (1 files):
- molecules-2259658-supplementary.pdf
